# Supplementary material for: Quinoline-Malononitrile-Based Aggregation-Induced Emission Probe for Monoamine Oxidase Detection in Living Cells
Source: Molecules. 2023 Mar 15;28(6):2655. doi: 10.3390/molecules28062655 (PMC10054884; doi:10.3390/molecules28062655)
Supplement: Supplementary file 1 [file molecules-28-02655-s001.zip]

Archive with 1 entries (1 files):
- molecules-2238390-supplementary.pdf
